# Supplementary material for: Heterologous Expression of Three Transcription Factors Differently Regulated Astragalosides Metabolic Biosynthesis in Astragalus membranaceus Hairy Roots
Source: Plants (Basel). 2022 Jul 21;11(14):1897. doi: 10.3390/plants11141897 (PMC9315567; doi:10.3390/plants11141897)
Supplement: Supplementary file 1 [file plants-11-01897-s001.zip]

Archive with 1 entries (1 files):
- plants-1743668-supplementary.pdf
